# Supplementary material for: Optofluidic Flow Cytometer with In-Plane Spherical Mirror for Signal Enhancement
Source: Sensors (Basel). 2023 Nov 15;23(22):9191. doi: 10.3390/s23229191 (PMC10675696; doi:10.3390/s23229191)
Supplement: Supplementary file 1 [file sensors-23-09191-s001.zip]

Archive with 1 entries (1 files):
- sensors-2659941-supplementary.pdf
